# Supplementary material for: QTL Mapping of Heat Tolerance in Cucumber (Cucumis sativus L.) at Adult Stage
Source: Plants (Basel). 2021 Feb 8;10(2):324. doi: 10.3390/plants10020324 (PMC7915975; doi:10.3390/plants10020324)
Supplement: Supplementary file 1 [file plants-10-00324-s001.xlsx]

## Sheet: Table S1
Table S1. Heat stress treatment conducted at Shunyi and Nankou in 2018, 2019 and 2020.
Date	Hightest Temperature/℃	Lowest Temperature/℃	≥35℃ time (h)	Date	Hightest Temperature/℃	Lowest Temperature/℃	≥35℃ time (h)	Date	Hightest Temperature/℃	Lowest Temperature/℃	≥35℃ time (h)
2018.7.20	36.5	21.3	2	2019.7.21	43.4	24.1	6.5	2020.7.16	37.3	20.5	1
2018.7.21	40.5	23.6	4	2019.7.22	35.6	20.2	2	2020.7.17	38.3	22	2
2018.7.22	40.5	22.9	4.5	2019.7.23	41.7	24.1	5.5	2020.7.18	36.7	20.1	1.5
2018.7.23	35.5	20.9	1	2019.7.24	43.4	24.2	6.5	2020.7.19	40.3	20.8	4
2018.7.24	32.5	19.9	-	2019.7.25	42.3	21.7	6	2020.7.20	39.7	21.9	4.5
2018.7.25	37.5	21.8	3	2019.7.26	39.7	20.9	5	2020.7.21	40.3	22	5
2018.7.26	37.5	20.9	3	2019.7.27	40.3	21.7	5	2020.7.22	40.9	23.2	4
2018.7.27	35	20.4	0.5	2019.7.28	38.7	22.1	3.5	2020.7.23	40.7	22.1	5
2018.7.28	36.5	21.5	1	2019.7.29	31.1	19.3	-	2020.7.24	44.2	22.4	6.5
2018.7.29	36.5	20.9	1	2019.7.30	38.1	20.9	4	2020.7.25	36.4	20.2	0.5
2018.7.30	37.5	22.1	2	2019.7.31	41.3	23.2	5.5	2020.7.26	30	19.4	-
2018.7.31	38.5	23.1	3.5	2019.8.1	37.5	21.2	2.5	2020.7.27	29.7	20.1	-
2018.8.1	42.2	22.5	6	2019.8.2	33.2	20.1	-	2020.7.28	35.4	21.7	0.5
2018.8.2	43.2	23.7	6.5	2019.8.3	35.2	20.5	0.5	2020.7.29	35.7	22.7	0.5
2018.8.3	40.4	22.7	5.5	2019.8.4	35.4	19.5	1	2020.7.30	38.6	23.2	2
2018.8.4	41.4	23.3	6	2019.8.5	32.4	19.6	-	2020.7.31	39.5	22.2	3.5
2018.8.5	38.5	20.8	3.5	2019.8.6	35.6	20.7	1	2020.8.1	39	21.7	2
2018.8.6	32.1	19.6	-	2019.8.7	35.1	19.8	0.5	2020.8.2	39.3	20.2	3
2018.8.7	33.4	20.7	-	2019.8.8	38.7	20.9	3	2020.8.3	40.2	20.9	5.5
2018.8.8	35.4	20.1	0.5	2019.8.9	35.1	21.4	0.5	2020.8.4	41.1	21.1	6.5

## Sheet: Table S2
Table S2. Phenotypic data of heat tolerance in 2018, 2019 and 2020.
Individuals	Shunyi_2018	Shunyi_2019	Nankou_2020
1	17.3333	27.3333	30.6667
2	26.6667	26.6667	21.3333
3	54.6667	39.3333	60
5	45.6667	37.3333	51
6	40	28	23.6667
7	24	55.3333	30
8	72	68.6667	57.3333
9	2.66667	46.6667	22.6667
10	4	24.6667	22.6667
11	5.66667	41.3333	20
13	69	76.2222	52
14	77.3333	91	58.3333
16	10.6667	37.3333	24
18	12	34.6667	18.6667
19	8	25.3333	21.3333
20	80	68.8889	62.2222
21	13.3333	29.3333	38.6667
22	21.6667	38.6667	25
23	50.6667	53.6667	28
24	58	52.3333	28
25	8	24	27
26	56	88	46.6667
27	66.6667	63.5556	54.2222
28	17.3333	29.3333	19.5556
30	54	70.3333	50.6667
31	65.3333	64	32
32	63.3333	60	NA
33	8.33333	28.3333	30.6667
34	74.6667	68	52.3333
35	6.66667	21.3333	21.3333
36	31.3333	36	22.6667
37	11.6667	28	22.6667
38	74.6667	66.5556	53
39	13.3333	20	24
40	5.33333	21.3333	15.6667
41	70	87.3333	28
42	6.66667	12.3333	21.3333
43	9.33333	21.3333	25.3333
45	12	22.6667	25.3333
46	54.6667	58.3333	44.6667
47	78.6667	71.6667	47.6667
49	30.6667	24	21.3333
50	84	91	42
51	27.5556	16	14
52	33.3333	24	17.3333
53	72	70.1111	30.6667
54	76	67.6667	72.6667
55	64	41.3333	57.3333
56	53.3333	62.6667	42.6667
57	4	24	21.3333
58	14.6667	48	29.3333
59	44.3333	24	21.3333
61	46.6667	87.5556	45.3333
62	7	55.6667	22.6667
63	4	25.3333	20
64	25.3333	34	29.3333
65	14.6667	33	21.3333
66	16.6667	40	24
67	50.3333	77.3333	37.3333
68	80	64	64.3333
70	67.3333	65.3333	59
71	12	20	18.6667
72	67.5556	86	68
73	81.3333	54.6667	61.3333
74	8	61.3333	34.3333
75	54.6667	37.6667	27.3333
76	12	21.3333	16
77	8	24.3333	25.3333
78	17	33.3333	18.6667
79	12	35	22.6667
80	18.2222	28.3333	17.3333
82	11.6667	28	21.6667
83	30	44.3333	24
84	71	55	42.6667
85	17.3333	14.6667	22.6667
87	74.6667	56	41
88	24	28	22.6667
89	23.6667	46.3333	21.3333
90	16	20	14.6667
91	77.3333	89.5556	58.6667
92	20.3333	41.6667	28
93	12.6667	25.6667	20
94	77.3333	49.8889	52
95	21.3333	26.6667	29.3333
97	17.3333	29.6667	20
99	50.6667	56	24

## Sheet: Table S3
Table S3. Heat tolerance phenotypic data of F2 population.
Individuals	Heat injury index
3765-1	63
3765-2	65.2632
3765-3	76
3765-4	21
3765-5	21.0526
3765-6	58.9474
3765-7	57

## Sheet: Table S4
Table S4. Oligos used for gene mapping in this study.
Primers	Forward	Reverse
Indel1-5	ATTGATAAGCCCATCGGTAA	CTGGTTTCTATCCCTAATACAG
Indel2-9	TGCGTCACCAAGCTAGTA	GCCAAACAACCTAACAAGAG
Indel3-1	GGTGAAGAAGTTGTTGGAA	ATAAACCTGCAAACCATCG
Indel1-9	TCGATGGTTTGCAGGTTTA	CTCACCGTAGGCGACATA
Indel3-3	CACGATTGATTCAACCTGTA	CTCAGATTATGGAGTAAAGTGG
HT-1	GCAGTGTATTATTACGTGGTGT	GAAACGAAAGTGGTACTTATAGAC
Indel3-4	AACTATGGCTGCTCTCCT	AACACCTCAACACGACAT
Indel1-15	GGCCATCGTGTTATATTATGAC	AATGGAGGACTATGATGGTT
Indel3-11	TGGCACCTATTGACTTGATA	GCGTAGTGATCGTCTCTTA
Indel2-18	CAACACCAACACCATCCT	CGCACATTCAGTTCTATTCA

## Sheet: Table S5
Table S5. Validity of the maker HT-1 tightly linked with HT in 62 core germplasm materials.
No	Individual code	Geographical origin	Heat tolerance phenotype	Heat injury index	Genotype	No	Individual code	Geographical origin	Heat tolerance phenotype	Heat injury index	Genotype
1	CG1	Teruel, Spain	S	57.3333	b	32	CG59	Jilin, China	R	9.33333	b
2	CG2	Rajasthan, India	S	68.6667	a	33	CG60	China	R	21.3333	b
3	CG3	Japan	S	37.3333	b	34	CG64	Meghalaya, India	S	53	b
4	CG6	Union of Soviet Soc. Rep.	R	32	a	35	CG66	NA	S	66.6667	b
5	CG9	Unite States	S	36	b	36	CG69	China, Xishuangbanna	S	40	b
6	CG10	Iran	S	68.8889	b	37	CG70	Osaka, Japan	S	40	b
7	CG11	Iran	S	55.3333	b	38	CG71	China, Xishuangbanna	R	20	a
8	CG12	Zimbabwe	S	54.6667	b	39	CG72	China, Xishuangbanna	S	50	b
9	CG13	Dem. Rep. of the Congo	S	60.6667	b	40	CG77	China, Xishuangbanna	S	57.7778	b
10	CG14	Central, Zambia	S	100	b	41	CG78	China, Xishuangbanna	S	40	b
11	CG15	Central, Zambia	S	61.3333	b	42	CG85	China, Xishuangbanna	R	13.3333	b
12	CG16	Copperbelt, Zambia	S	50.6667	b	43	CG86	Hungary	S	36	b
13	CG17	Rajasthan, India	S	44	b	44	CG87	Russian Federation, Altai	S	58.2222	b
14	CG19	India	S	60.4444	b	45	CG89	Jilin, China	S	36	b
15	CG21	Madhya Pradesh, India	S	89.3333	b	46	CG91	Jilin, China	S	36	b
16	CG23	Rajasthan, India	S	85	b	47	CG92	Pakistan, Punjab	S	72	b
17	CG25	Shandong, China	S	58.6667	b	48	CG94	Liaoning, China	R	9.33333	a
18	CG28	Japan	S	36	b	49	CG98	Jilin, China	R	28	a
19	CG29	Japan	R	14.6667	a	50	CG99	Hebei, China	R	16	b
20	CG30	Japan	R	21.3333	a	51	CG100	Shandong, China	R	21.3333	a
21	CG31	Japan	S	42.6667	b	52	CG104	Osaka, Japan	R	17.3333	a
22	CG32	Netherlands	S	41.3333	b	53	CG106	Hunan, China	R	27.3333	a
23	CG35	Netherlands	S	44	b	54	CG107	Chongqing, China	R	10.6667	b
24	CG36	Poland	S	50.6667	b	55	CG108	Shandong, China	R	14.6667	a
25	CG40	NA	S	63	b	56	CG109	Hungary	S	37.3333	b
26	CG43	Unite States	S	59.1111	b	57	CG110	Hungary	S	56	b
27	CG44	Unite States	S	53.3333	b	58	CG112	Kayseri, Turkey	S	60	b
28	CG45	Unite States	S	66.6667	b	59	CG113	Mardin, Turkey	S	70	b
29	CG49	India	S	60	b	60	CG114	Puerto Rico	R	17.3333	b
30	CG50	Indonesia	S	62	b	61	CG117	India	S	65.5556	b
31	CG51	Sri Lanka	S	65.3333	b	62	CG118	Uttar Pradesh, India	S	71.1111	b

## Sheet: Table S6
Table S6. Analysis of candidate genes related to cucumber heat stress.
Gene ID	Gene function annotation
Csa1G004190	RNA-binding protein; contains IPR000467 (G-patch domain)
Csa1G004210	Unknown protein; contains IPR005819 (Histone H5)
Csa1G004220	Short-chain dehydrogenase/reductase family protein; contains IPR002347 (Glucose/ribitol dehydrogenase)
Csa1G004230	Kinetochore protein Spc25; contains IPR013255 (Chromosome segregation protein Spc25)
Csa1G004240	Receptor protein kinase, putative; contains IPR001611 (Leucine-rich repeat), IPR003591 (Leucine-rich repeat, typical subtype), IPR011009 (Protein kinase-like domain), IPR013210 (Leucine-rich repeat-containing N-terminal, type 2)
Csa1G004250	Transitional endoplasmic reticulum ATPase, putative; contains IPR005938 (ATPase, AAA-type, CDC48), IPR009010 (Aspartate decarboxylase-like domain), IPR027417 (P-loop containing nucleoside triphosphate hydrolase)
Csa1G004260	Unknown protein
Csa1G004270	JmjC domain-containing protein; contains IPR003347 (JmjC domain)
Csa1G004280	Putative carboxyl-terminal proteinase; contains IPR004314 (Domain of unknown function DUF239), IPR025521 (Domain of unknown function DUF4409)
Csa1G004290	CRAL/TRIO domain-containing protein; contains IPR001251 (CRAL-TRIO domain), IPR011074 (CRAL/TRIO, N-terminal domain)
Csa1G004300	Unknown protein
Csa1G004310	Protein MODIFIER OF SNC1 1; contains IPR009738 (BAT2, N-terminal)
Csa1G004320	Unknown protein
Csa1G004330	Probable exosome complex exonuclease 2; contains IPR015847 (Exoribonuclease, phosphorolytic domain 2), IPR020568 (Ribosomal protein S5 domain 2-type fold), IPR027408 (PNPase/RNase PH domain)
Csa1G004340	Emb|CAB81845.1
Csa1G004350	MORC family CW-type zinc finger protein; contains IPR003594 (Histidine kinase-like ATPase, ATP-binding domain)
Csa1G004360	Unknown protein
Csa1G004370	Serine/threonine protein phosphatase 2A, regulatory subunit; contains IPR000009 (Protein phosphatase 2A, regulatory subunit PR55), IPR015943 (WD40/YVTN repeat-like-containing domain)
Csa1G004870	Homeobox protein knotted-1, putative; contains IPR005539 (ELK), IPR005540 (KNOX1), IPR005541 (KNOX2), IPR009057 (Homeodomain-like)
Csa1G004880	WD repeat-containing protein; contains IPR015943 (WD40/YVTN repeat-like-containing domain)
Csa1G004890	Pleckstrin homology domain-containing family M member; contains IPR001683 (Phox homologous domain), IPR025258 (Domain of unknown function DUF4206)
Csa1G004900	Myb family transcription factor; contains IPR009057 (Homeodomain-like)
Csa1G004910	Prohibitin, putative; contains IPR001107 (Band 7 protein)
Csa1G004920	At1g70420/F17O7_4; contains IPR012442 (Protein of unknown function DUF1645)
Csa1G004930	1-deoxy-D-xylulose-5-phosphate reductoisomerase; contains IPR003821 (1-deoxy-D-xylulose 5-phosphate reductoisomerase), IPR016040 (NAD(P)-binding domain), IPR026877 (DXP reductoisomerase C-terminal domain)
Csa1G004940	Peroxisomal membrane protein PEX14; contains IPR006785 (Peroxisome membrane anchor protein Pex14p, N-terminal), IPR025655 (Peroxisomal membrane protein 14)
Csa1G004950	Exosome complex exonuclease RRP40; contains IPR001684 (Ribosomal protein L27), IPR012340 (Nucleic acid-binding, OB-fold), IPR026699 (Exosome complex RNA-binding protein 1/RRP40/RRP4)
Csa1G004960	Kinesin light chain, putative; contains IPR011990 (Tetratricopeptide-like helical)
Csa1G004970	CASP-like protein; contains IPR006702 (Uncharacterised protein family UPF0497, trans-membrane plant)
Csa1G004980	Protein EXECUTER; contains IPR001943 (UVR domain), IPR021894 (Protein of unknown function DUF3506)
Csa1G004990	RING finger protein; contains IPR013083 (Zinc finger, RING/FYVE/PHD-type)
Csa1G005490	Polygalacturonase-1 non-catalytic subunit beta, putative; contains IPR004873 (BURP domain)
Csa1G005500	Protein kinase; contains IPR011009 (Protein kinase-like domain)
Csa1G005510	Protein kinase; contains IPR011009 (Protein kinase-like domain)
Csa1G005520	Aldehyde dehydrogenase, putative; contains IPR016161 (Aldehyde/histidinol dehydrogenase)
Csa1G005530	Cyclic nucleotide-gated ion channel, putative; contains IPR014710 (RmlC-like jelly roll fold)
Csa1G005540	Spermidine synthase 1, putative; contains IPR001045 (Spermidine/spermine synthases family)
Csa1G005550	Unknown protein
Csa1G005560	Trehalose-6-phosphate synthase, putative; contains IPR001830 (Glycosyl transferase, family 20), IPR006379 (HAD-superfamily hydrolase, subfamily IIB), IPR023214 (HAD-like domain)
Csa1G005570	NHL repeat-containing protein-like
Csa1G005580	RNA-dependent RNA polymerase 2; contains IPR000504 (RNA recognition motif domain), IPR007855 (RNA-dependent RNA polymerase, eukaryotic-type)
Csa1G005590	Ubiquitin-conjugating enzyme h, putative; contains IPR016135 (Ubiquitin-conjugating enzyme/RWD-like), IPR023313 (Ubiquitin-conjugating enzyme, active site)
Csa1G005600	Aminoacylase-1, putative; contains IPR002933 (Peptidase M20)
Csa1G005610	Rac-like small GTP-binding protein; contains IPR001806 (Small GTPase superfamily), IPR005225 (Small GTP-binding protein domain), IPR027417 (P-loop containing nucleoside triphosphate hydrolase)
Csa1G005620	Putative BAH domain-containing protein; contains IPR001025 (Bromo adjacent homology (BAH) domain), IPR017923 (Transcription factor IIS, N-terminal)
Csa1G005630	54S ribosomal protein L4, mitochondrial; contains IPR001854 (Ribosomal protein L29), IPR010729 (Ribosomal protein L47, mitochondrial)
Csa1G005640	Nucleobase ascorbate transporter; contains IPR006043 (Xanthine/uracil/vitamin C permease)
Csa1G005650	T10O24.15, related; contains IPR025322 (Protein of unknown function DUF4228)
Csa1G005660	LIM domain protein; contains IPR001781 (Zinc finger, LIM-type)
Csa1G005670	Putative uncharacterized protein T23J7.160
Csa1G005680	Thiol-disulfide oxidoreductase DCC; contains IPR007263 (Putative thiol-disulphide oxidoreductase DCC), IPR012336 (Thioredoxin-like fold)
Csa1G005690	Calmodulin binding protein; contains IPR012416 (Calmodulin binding protein-like)
Csa1G005700	Unknown protein
Csa1G005710	Alpha-mannosidase, putative; contains IPR001382 (Glycoside hydrolase, family 47)
Csa1G005720	Peroxidase 65, putative; contains IPR010255 (Haem peroxidase)
Csa1G005730	U-box domain-containing protein; contains IPR013083 (Zinc finger, RING/FYVE/PHD-type), IPR016024 (Armadillo-type fold)
Csa1G005740	Alpha-n-acetylglucosaminidase, putative; contains IPR007781 (Alpha-N-acetylglucosaminidase), IPR024240 (Alpha-N-acetylglucosaminidase, N-terminal), IPR024733 (Alpha-N-acetylglucosaminidase, tim-barrel domain)
Csa1G005750	Alpha-n-acetylglucosaminidase, putative; contains IPR007781 (Alpha-N-acetylglucosaminidase), IPR024732 (Alpha-N-acetylglucosaminidase, C-terminal), IPR024733 (Alpha-N-acetylglucosaminidase, tim-barrel domain)
Csa1G005760	Unknown protein
Csa1G005770	Unknown protein
Csa1G006270	Betaine-aldehyde dehydrogenase; contains IPR016161 (Aldehyde/histidinol dehydrogenase)
Csa1G006280	Mannose-1-phosphate guanyltransferase, putative; contains IPR001451 (Bacterial transferase hexapeptide repeat), IPR005835 (Nucleotidyl transferase)
Csa1G006290	Transcription factor Dp-1; contains IPR011991 (Winged helix-turn-helix DNA-binding domain), IPR015633 (E2F Family)
Csa1G006300	Response regulator 6; contains IPR011006 (CheY-like superfamily)
Csa1G006310	Chalcone synthase, putative; contains IPR011141 (Polyketide synthase, type III), IPR016039 (Thiolase-like)
Csa1G006320	Enhanced disease susceptibility 1 protein; contains IPR002921 (Lipase, class 3)
Csa1G006330	CCR4-NOT transcription complex subunit; contains IPR013083 (Zinc finger, RING/FYVE/PHD-type)
Csa1G007830	Microtubule-associated protein TORTIFOLIA1, putative; contains IPR016024 (Armadillo-type fold)
Csa1G007840	Unknown protein
Csa1G007850	MYB transcription factor 1; contains IPR009057 (Homeodomain-like)
Csa1G007860	Putative ribosomal-protein S6 kinase-like protein; contains IPR000961 (AGC-kinase, C-terminal), IPR011009 (Protein kinase-like domain)
Csa1G007870	Transportin, putative; contains IPR016024 (Armadillo-type fold)
Csa1G007880	5-formyltetrahydrofolate cyclo-ligase; contains IPR002698 (5-formyltetrahydrofolate cyclo-ligase), IPR024185 (5-formyltetrahydrofolate cyclo-ligase-like domain)
Csa1G007890	Germin-like protein; contains IPR001929 (Germin)
Csa1G007900	Germin-like protein; contains IPR001929 (Germin)
Csa1G007910	Transcription factor; contains IPR011598 (Myc-type, basic helix-loop-helix (bHLH) domain)
Csa1G008410	Cytoplasmic dynein light chain; contains IPR001372 (Dynein light chain, type 1/2)
Csa1G008420	AT3g47850/T23J7_180
Csa1G008430	MYB transcription factor; contains IPR009057 (Homeodomain-like)
Csa1G008440	Aminoacyl-tRNA synthetase; contains IPR004022 (DDT domain)
Csa1G008450	Nodulin-related protein; contains IPR010658 (Nodulin-like), IPR011701 (Major facilitator superfamily), IPR016196 (Major facilitator superfamily domain, general substrate transporter)
Csa1G008460	Nodulin-like protein
Csa1G008470	Nodulin-related protein; contains IPR010658 (Nodulin-like), IPR011701 (Major facilitator superfamily), IPR016196 (Major facilitator superfamily domain, general substrate transporter)
Csa1G008480	RING finger and CHY zinc finger domain-containing protein; contains IPR004039 (Rubredoxin-type fold), IPR008913 (Zinc finger, CHY-type), IPR012312 (Haemerythrin/HHE cation-binding motif), IPR013083 (Zinc finger, RING/FYVE/PHD-type), IPR017921 (Zinc finger, CTCHY-type)
Csa1G008490	Ubiquitin carboxyl-terminal hydrolase-related protein; contains IPR001394 (Peptidase C19, ubiquitin carboxyl-terminal hydrolase 2), IPR006865 (Domain of unknown function DUF629), IPR006866 (Domain of unknown function DUF627, N-terminal), IPR007087 (Zinc finger, C2H2), IPR011990 (Tetratricopeptide-like helical)
Csa1G008500	Pentatricopeptide repeat-containing protein, putative; contains IPR002625 (Smr protein/MutS2 C-terminal), IPR002885 (Pentatricopeptide repeat), IPR011990 (Tetratricopeptide-like helical)
Csa1G008510	Unknown protein
Csa1G008520	Plasma membrane H+-ATPase; contains IPR001757 (Cation-transporting P-type ATPase), IPR004014 (Cation-transporting P-type ATPase, N-terminal), IPR023214 (HAD-like domain), IPR023298 (P-type ATPase, transmembrane domain)
Csa1G008530	Probable peptide/nitrate transporter; contains IPR000109 (Proton-dependent oligopeptide transporter family), IPR016196 (Major facilitator superfamily domain, general substrate transporter)
Csa1G008540	Probable peptide/nitrate transporter; contains IPR000109 (Proton-dependent oligopeptide transporter family), IPR016196 (Major facilitator superfamily domain, general substrate transporter)
Csa1G008550	Receptor-like protein kinase; contains IPR011009 (Protein kinase-like domain), IPR013210 (Leucine-rich repeat-containing N-terminal, type 2), IPR025875 (Leucine rich repeat 4)
Csa1G008560	Probable peptide/nitrate transporter; contains IPR000109 (Proton-dependent oligopeptide transporter family), IPR016196 (Major facilitator superfamily domain, general substrate transporter)
Csa1G008570	Hypersensitive-induced response protein; contains IPR001107 (Band 7 protein)
Csa1G008580	Isochorismate synthase; contains IPR004561 (Isochorismate synthase)
Csa1G009080	Unknown protein
Csa1G009580	WRKY transcription factor, putative; contains IPR003657 (DNA-binding WRKY)
Csa1G009590	Unknown protein
Csa1G009600	Putative ABC transporter ATP-binding protein MA_1747; contains IPR026082 (ABC transporter A, ABCA), IPR027417 (P-loop containing nucleoside triphosphate hydrolase)

## Sheet: Table S7
Table S7. Oligos used for the real-time quantitative PCR.
Gene name	Forward primer	Reverse primer
Actin1	TCCACGAGACTACCTACAACTC	GCTCATACGGTCAGCGAT
Csa1G004270	ATACCTTGACAGCTACCGTATG	AACCTTTTGCTCCCATGTAAAC
Csa1G004350	GAAATATTGCATGGGAGGGAAC	CTCCTGATCTGTATCGAAGTCC
Csa1G004880	ATGAAACTTCAATCTGCTTGGG	CTTCTGCACCATCGTCTTTTAC
Csa1G004900	ACCTGATGAAGTTTCCAGCATA	TGGCTTCTTTCGACCTTTAGAT
Csa1G004990	GGCTTCTTCTTGTCTATGCTTG	TAATCCCATTCCAGCTGAAAGT
Csa1G005690	TTAGTTCATTGCAATCTTCGCC	CTTTTCTGCGACAACATAGGAG
Csa1G005730	CTATGTAACATTGCGGTGTCTG	AATCCTCTGAATCGGAATCCTC
Csa1G008430	GAGCTGTAGACTTAGATGGACC	GCAGTTTCGTGTTCCAGTAATT
Csa1G008480	AAAATATTTAGTCACCGGCAGC	CCAAAGCTCAATTTCTTCACGA
